# Supplementary material for: A Dynamic Tool to Describe Lamb Growth and Its Use as a Decision Support System
Source: Animals (Basel). 2024 Aug 2;14(15):2246. doi: 10.3390/ani14152246 (PMC11311011; doi:10.3390/ani14152246)
Supplement: Supplementary file 1 [file animals-14-02246-s001.zip]

Archive with 1 entries (1 files):
- animals-3060122-supplementary.pdf
